# Supplementary material for: Comparing different versions of computer-aided detection products when reading chest X-rays for tuberculosis
Source: PLOS Digit Health. 2022 Jun 14;1(6):e0000067. doi: 10.1371/journal.pdig.0000067 (PMC9931298; doi:10.1371/journal.pdig.0000067)
Supplement: S1 Table — (XLSX) [file pdig.0000067.s005.xlsx]

## Sheet: S1 Table
S1 Table.
Software (version)	AUC (95% Confidence Interval [CI])	p value
		CAD4TB (6)	CAD4TB (7)
CAD4TB (6)	0.823 (0.816-0.830)	-	2.2 e-16
CAD4TB (7)	0.903 (0.897- 0.908)	2.2 e-16	-
Software (version)	AUC (95% CI)	p value
		qXR (2)	qXR (3)
qXR (2)	0.872 (0.866- 0.878)	-	2.2 e-16
qXR (3)	0.906 (0.901-0.911)	2.2 e-16	-
