# Supplementary material for: Comparing different versions of computer-aided detection products when reading chest X-rays for tuberculosis
Source: PLOS Digit Health. 2022 Jun 14;1(6):e0000067. doi: 10.1371/journal.pdig.0000067 (PMC9931298; doi:10.1371/journal.pdig.0000067)
Supplement: S2 Table — (XLSX) [file pdig.0000067.s006.xlsx]

## Sheet: S2 Table
S2 Table.
Product	Version	Threshold score	Sensitivity (95% CI)	Diagnostic tests saved
CAD4TB	6	50	96.8% (96.3-97.3%)	0.356
		60	91.5% (90.6-92.3%)	0.496
		70	79.4% (78.1-80.6%)	0.624
	7	50	89.9% (89.0-90.8%)	0.609
		60	87.8% (86.8-88.8%)	0.645
		70	85.1% (84.0-86.1%)	0.681
qXR	2	50	93.0% (92.2-93.8%)	0.509
		60	90.6% (89.6-91.4%)	0.554
		70	87.0% (85.9-88.0%)	0.606
	3	50	92.5% (91.7-93.3%)	0.578
		60	90.0% (89.0-90.9%)	0.62
		70	86.4% (85.3-87.4%)	0.666
