# Supplementary material for: Comparing different versions of computer-aided detection products when reading chest X-rays for tuberculosis
Source: PLOS Digit Health. 2022 Jun 14;1(6):e0000067. doi: 10.1371/journal.pdig.0000067 (PMC9931298; doi:10.1371/journal.pdig.0000067)
Supplement: S3 Table — (XLSX) [file pdig.0000067.s007.xlsx]

## Sheet: S3 Table
S3 Table.
1. History of TB.
Product	Version	AUC
		Prior TB History	Without Prior TB History
CAD4TB	6	0.706 (0.683-0.729)	0.846 (0.839-0.854)
	7	0.841 (0.823-0.860)	0.913 (0.907-0.918)
qXR	2	0.803 (0.783-0.823)	0.886 (0.880-0.892)
	3	0.838 (0.820-0.856)	0.918 (0.913-0.923)
2. Age
Product	Version	AUC
		Younger	Middle	Old
CAD4TB	6	0.889 (0.872-0.905)	0.846 (0.838-0.854)	0.762 (0.744-0.781)
	7	0.921 (0.907-0.935)	0.911 (0.904-0.916)	0.854 (0.838-0.869)
qXR	2	0.910 (0.895-0.925)	0.887 (0.880-0.894)	0.814 (0.798-0.831)
	3	0.931 (0.919-0.943)	0.918 (0.912-0.924)	0.858 (0.843-0.872)
3. Patient source
Product	Version	AUC
		Private referral	Public referral	DOTS retested	Walk-ins	Community	Contact screening
CAD4TB	6	0.801 (0.792-0.809)	0.785 (0.725-0.845)	0.839 (0.817-0.861)	0.922 (0.905-0.939)	0.866 (0.786-0.945)	0.825 (0.642-1.00)
	7	0.893 (0.886-0.900)	0.900 (0.860-0.940)	0.905 (0.888-0.922)	0.951 (0.937-0.964)	0.906 (0.820-0.992)	0.906 (0.794-1.00)
qXR	2	0.855 (0.847-0.862)	0.843 (0.792-0.894)	0.894 (0.876-0.911)	0.944 (0.928-0.959)	0.900 (0.831-0.969)	0.909 (0.798-1.00)
	3	0.896 (0.889-0.902)	0.898 (0.857-0.938)	0.917 (0.902-0.932)	0.954 (0.940-0.968)	0.917 (0.844-0.990)	0.903 (0.746-1.00)
